# Supplementary material for: Reduced free asparagine in wheat grain resulting from a natural deletion of TaASN-B2: investigating and exploiting diversity in the asparagine synthetase gene family to improve wheat quality
Source: BMC Plant Biol. 2021 Jun 29;21:302. doi: 10.1186/s12870-021-03058-7 (PMC8240372; doi:10.1186/s12870-021-03058-7)
Supplement: Supplementary file 2 — Additional file 2 Mean TPM expression data for each ASN gene in RNA-seq datasets. [file 12870_2021_3058_MOESM2_ESM.xlsx]

## Sheet: Data Fig5a
		Root			Leaf			Stem			Spike			Grain
	Z10	Z13	Z39	Z10	Z23	Z71	Z30	Z32	Z65	Z32	Z39	Z65	Z71	Z75	Z85
TaASN-A1	63.5	20	15.8	36.6	1.8	17.2	13.1	8.2	1.9	7.6	6.9	23.6	8.1	1	28.9
TaASN-B1	199.6	42.4	44.5	77.1	2.2	9.8	7.4	6.8	3	15	15.9	10.1	5.6	0.9	17.5
TaASN-D1	22.2	6.9	6.6	11.9	1	12	6.1	4.7	1	4.5	3.8	14.9	5	0.9	23.8
TaASN-A2	0	0	0	0	0	0.5	0.1	0.1	0	0	0.6	0	0	24.2	631.4
TaASN-B2	0	0	0	0	0	0	0	0	0	0	0	0	0	0	1.2
TaASN-D2	0	0	0	0	0	0	0	0	0	0	0	0	0	3.5	22.5
TaASN-A3.1	15.1	12.3	12.6	26.8	16.1	2.6	19	14.7	10.3	18.1	13.1	10.8	13.7	1.6	5.4
TaASN-B3.1	12.9	12.1	11.5	33	18.9	2.1	18.9	14.1	11.7	18.3	15.1	11.4	15.2	1.3	6
TaASN-D3.1	11.7	10.1	11	26.4	13.7	1.3	16.5	11.1	7.1	15.4	9.6	6.5	10.6	1.1	5
TaASN-A3.2	6.5	4.6	4.8	8.6	6.9	0.1	11	4.6	0.5	10.3	5	2.7	4.1	0.8	9.6
TaASN-B3.2	2.7	1.7	1.6	2.4	1.1	0.1	1.9	1.6	0.2	2.2	1.1	1.1	1.9	0.3	2.7
TaASN-D3.2	5.9	3.9	3.6	8.8	3.9	0.1	7.8	2.9	0.3	3.2	1.6	1.7	2.7	0.4	3.5
TaASN-A4	53.4	37.3	35	13	4.2	0.5	3.9	1.7	0.2	1.8	30.9	6.2	31.6	0.3	0
TaASN-B4	11.5	0.2	0	4.9	2.7	0.7	14	18.2	17.8	1.2	16.7	4.6	2.3	2.3	0
TaASN-D4	11.7	0.2	0	21.8	1.2	0.1	28.5	35.6	33.8	0.9	11.3	2.7	5.7	7.3	0.1

## Sheet: Data Fig5b
	Embryo proper dough	Endosperm dough	Grain milk grain stage	Grain soft dough	Grain hard dough	Grain ripening
TaASN-A1	0.2	0.3	0	0.1	1.5	0.2
TaASN-B1	0.3	0.5	0.2	0.2	0.8	1.4
TaASN-D1	1.1	2.2	0.2	0.4	5.6	1.6
TaASN-A2	19.5	24.9	0.1	8.5	40.8	24
TaASN-B2	0.2	0.1	0	0.1	0.6	0.5
TaASN-D2	9	6.7	0	5.7	25.8	8.4
TaASN-A3.1	0.6	0.2	2.4	0.8	0.4	0.3
TaASN-B3.1	1	0.4	6.5	2.1	0.5	1.7
TaASN-D3.1	0.4	0.5	2.7	0.7	0.1	0.2
TaASN-A3.2	0.9	0.5	2.1	0.6	1	3.2
TaASN-B3.2	0.4	0	0.4	0	0.2	0.5
TaASN-D3.2	0.5	0.3	0.7	0.2	0.7	1.4
TaASN-A4	0	0	1.4	0.4	1.4	0.1
TaASN-B4	0	0	0.9	0.3	0	0
TaASN-D4	0	0	1.9	0.3	0.5	0

## Sheet: Data Fig5c
	Two-cell embryo	Pre-embryo	Transition	Leaf early	Leaf middle	Leaf late	Mature embryo	Transition stage embryo	Leaf late stage endosperm	Leaf early stage pericarp
TaASN-A1	0.1	0.1	0.1	0.2	0.2	0.3	3.7	0.1	0.1	0.2
TaASN-B1	0.1	0.2	0.1	0.2	0.2	0.3	1.5	0.2	0.2	0.2
TaASN-D1	0.1	0.3	0.2	0.3	0.4	0.4	10.2	0.2	0.1	1.8
TaASN-A2	0.2	0.2	0.3	0.4	1.1	26	122.7	0.1	0.2	0
TaASN-B2	0	0	0	0	0.4	8.6	50.2	0.1	0.4	0
TaASN-D2	0	0	0	0.1	0	2.6	39	0.1	0	0
TaASN-A3.1	2.2	5.3	4.7	11.9	14	8.5	6.3	9.6	3.5	2.2
TaASN-B3.1	10.4	20.4	16.3	28.6	32.8	19.1	12.3	36.3	14.5	8.8
TaASN-D3.1	11.8	20.6	17.5	28.9	31	17.8	13.6	21.9	6.6	4.9
TaASN-A3.2	10.1	11.3	11.1	17.3	18	11.9	12.8	9.7	1.3	0.9
TaASN-B3.2	0.2	0.1	0.1	0.1	0.2	0.1	0.2	0	0	0
TaASN-D3.2	0.9	2.4	2.4	5	5.7	4.3	5.3	1.7	0.6	0.2
TaASN-A4	0.4	0.3	0.1	0	0	0	0	5.3	1.4	1.4
TaASN-B4	0	0.1	0	0	0	0	0	1.2	0.6	0.3
TaASN-D4	0	0.3	0	0	0	0	0	4.1	1.8	0.9

## Sheet: Data Fig6a
	Amurskaja 75	Beyrouth 3	Bowerbird	Banks	Batavia	Giza 139	EGA Gregory	Qalbis	India 211	Martonvasari 13T	Sunco	JingHong No.1	Huandoy	BobWhite 26	India 37	Tunis 24	Kite	India 259	Lerma Rojo	Des 367	Dollarbird	Saturno	Ellison	Punjab 7	Iraq 46	Gabo	Arnhem
ASN-B2 gene	+	+	+	+	+	+	+	+	+	+	+	+	-	-	-	-	-	-	-	-	-	-	-	-	-	-	-
TaASN-A1	0.2	0.1	0.1	0	0.1	0.4	0	0	0	0	0	0.1	0	0.3	0.1	0.2	0.1	0.2	0.1	0.1	0	0.1	0	0	0.1	0	0.1
TaASN-B1	1	1	0	0	0	0	0.4	0	0.4	0.6	0	0	0	0	0	0	0.4	0.2	0.3	0.2	0	0.2	0.7	0.3	0	0.2	0
TaASN-D1	0	1.1	0	0	0	0	0.6	0	0	0	0.4	0.6	0.5	0	0.5	0	0.7	0.3	0	0.4	0	0	0	0	0	0.3	0
TaASN-A2	11.1	5.8	2.2	7.1	6.7	3.5	5.7	7.5	3.2	4.1	6.3	8.1	5.4	12.7	5	2.1	7.7	4.8	7.6	1.7	2	3.8	6.5	5.8	3.7	4.3	1.6
TaASN-B2	5.7	7.4	1.4	3.4	6.4	5.1	4.2	5.4	3	5.8	10.3	0.3	0	0	0	0	0	0	0	0	0	0	0	0	0	0	0
TaASN-D2	4.9	4.8	0.5	2.8	10.3	0.8	5.5	2.7	2.4	4.9	6.7	1.6	1.1	0	1.5	0	3.4	0.3	0.2	0.7	0.9	0.4	0.5	1.1	1.9	0.6	0.9
TaASN-A3.1	1.8	3.5	2.6	3.1	2.5	3.3	7.7	3.4	4	6.5	4.6	2.8	6.1	1.2	4.2	0.5	2.6	4.8	2.5	0.8	4.2	0.8	3.9	4.4	7.4	6.2	2.9
TaASN-B3.1	3.3	11.1	7	3.9	5.1	12.6	15.7	8.1	12	16.5	7.4	8.5	16.8	0	14.6	6.2	14.1	13.5	7.5	6.4	9.4	6.1	9.1	15.9	18.5	13.5	10.6
TaASN-D3.1	0.6	3.7	0.4	2.2	5.5	3.3	8.9	4.8	5.2	5.3	3.5	3.9	6.3	1.1	4.3	2.7	6.3	4.9	5.8	2.2	4.4	3.8	1.7	8.6	5.2	3.6	3.4
TaASN-A3.2	2.4	1	1.4	0.6	5.7	2.5	6.6	0	7.8	3.9	4.5	0.6	2.7	2.8	6	3.5	6	3.6	5.7	1.1	4.7	11.4	2.1	3.2	3.8	2.1	3.1
TaASN-B3.2	0	1.4	0.7	0.3	1	0	0	0.4	0.6	0	0	0.2	0.6	1.1	0.5	0.2	0.3	0	0.2	0.6	0	0.6	0.8	1.4	0.2	0.5	0.5
TaASN-D3.2	0	0	0.5	0	0	0	1.3	1.5	0.7	1.1	0.5	1.4	0.6	0	0.6	0	2.2	2.6	0.3	0.4	0	0.4	1.2	0	1.1	1.4	0.5
TaASN-A4	0.8	0.5	0.5	0	0.6	0.8	0	0	0	0	0	0.6	1.1	0	0	0.4	0	0.3	1.4	1.8	0	0.4	0	1	0	0	1.3
TaASN-B4	0.4	0.3	0.5	0	0.3	0.4	0	0.7	0.3	0.5	0.2	0	1.2	0	0.3	0.2	0	0.7	1.1	0.4	0.5	0.2	0	0.3	1.5	0	0
TaASN-D4	0	0	0.5	0	0	0	1.2	0	0.6	3.9	0	0.6	1.1	0	0	0.9	0	1	1.8	1.4	0	0.4	0	0.5	0	0	0

## Sheet: Data Fig6b
	Amurskaja75	Beyrouth3	Bowerbird	Banks	Batavia	Giza 139	EGA Gregory	Qalbis	India211	Martonvasari13T	Sunco	JingHongNo1	Huandoy	BobWhite-26	India37	Tunis24	Kite	India259	LermaROJO	Des367	Dollarbird	Saturno	Ellison	Punjab7	Iraq46	Gabo	Arnhem
ASN-B2 gene	+	+	+	+	+	+	+	+	+	+	+	+	-	-	-	-	-	-	-	-	-	-	-	-	-	-	-
TaASN-A1	1.3	2.2	1.7	0.8	0.5	0.3	0.7	1.3	1.6	1.1	0.2	1	0	0.8	1	1.9	1	0.4	0.5	0.1	0.8	0.5	2.1	0.8	2.1	1	3.3
TaASN-B1	0.2	2.8	0.4	0.7	0.5	2.8	0.6	0	1	2.2	0	0.6	1.2	0	3.2	3.7	0.2	2.7	1	0.7	0.7	0	5.6	0	2.4	1.6	2.1
TaASN-D1	2.2	9	6.2	3.8	2.8	4.6	4.3	3.3	7.8	6.2	3.4	1.9	5.7	1.6	6.5	10.5	6.5	1.9	3.2	0.3	3.5	1.2	10.1	3.3	10.6	6.7	14.3
TaASN-A2	61.7	58.2	90.6	56.9	69.5	51.6	51.3	73.5	55.1	127.9	27.9	45.8	50.5	47.1	37.1	60.4	71.6	61.5	57.1	28.2	41.8	24.7	61.9	21	67.7	56.4	57.9
TaASN-B2	60.1	54.7	52.1	42.5	41.9	41.1	37.6	34.8	32.2	30.1	18.9	13.8	1.9	1.3	0.9	0.8	0.7	0.6	0.4	0.3	0.3	0.3	0.3	0	0	0	0
TaASN-D2	64.4	63.2	35.1	59.8	59.6	30.9	36.5	28	45.4	83.8	32.5	13	19.1	22.1	17.4	33.3	35.5	15.3	37.7	9	11.9	6.6	27.1	7.3	23.6	40.8	13.3
TaASN-A3.1	1.6	1.7	1.5	1.8	3.1	3.6	2.4	0.9	1.2	2.5	3.3	2.3	1.1	0.7	1	0.4	1.1	1.8	4.9	0.8	2.3	1.2	1.3	0.6	2.6	1.4	1.9
TaASN-B3.1	5.5	9.2	8.3	9.2	5.6	8.5	7.9	4.5	4.1	7.1	2.9	5	0	5.4	7	3.6	6.8	3.8	7.1	3.5	9.7	4.5	9.1	4.3	5.5	10.8	4
TaASN-D3.1	2	4.8	3.2	3	5.3	2.5	6.7	1.9	3.6	2.8	0.7	7.8	1.5	3.5	1.8	3.8	2.9	6.4	6.8	3.8	3.7	3.5	5.2	2.3	2.6	4.8	2.2
TaASN-A3.2	8	3.6	7.5	10.6	9.2	3.9	10.5	2	2.1	0.9	2.9	6.9	0	5.1	5.1	2.8	5.4	4.4	5.1	4.9	5.3	4.2	4.4	2.6	3.8	3.1	4.6
TaASN-B3.2	0	0	0.9	1.7	2.1	0	1.2	0.6	0.3	0.5	0	1.3	0	0.2	0.7	0.2	1.2	0	1	0.9	0.6	0.6	0.5	0.9	0.9	0.8	0.6
TaASN-D3.2	2.1	2.5	0.8	1.8	0.9	0	2.2	0.5	0.6	1	0.5	0.7	0	1.1	0	1.3	0.8	0.7	1.8	1	1.6	1	2.6	1.1	1.4	0.6	0.6
TaASN-A4	0.3	0	0.3	0	0.4	0	0	0.4	0	0	0	0.9	0	0	0	0	0	0	0.8	0	0.3	0.3	0	0	0	0.5	0
TaASN-B4	0	0	0	0	0	0	0	0	0	0	0	0	0	0	0	0	0	0	0	0	0	0	0	0	0	0	0
TaASN-D4	0	0	0	0	0	0	0	0	0	0	0	0	0	0	0	0.4	0.3	0	0.4	0.3	0	0	0	0	0	0	0

## Sheet: Data 6c
	Amurskaja 75	Beyrouth 3	Bowerbird	Banks	Batavia	Giza 139	EGA Gregory	Qalbis	India 211	Martonvasari 13T	Sunco	JingHong No.1	Huandoy	BobWhite 26	India 37	Tunis 24	Kite	India 259	Lerma Rojo	Des 367	Dollarbird	Saturno	Ellison	Punjab 7	Iraq 46	Gabo	Arnhem
ASN-B2 gene	+	+	+	+	+	+	+	+	+	+	+	+	-	-	-	-	-	-	-	-	-	-	-	-	-	-	-
TaASN-A2	61.7	58.2	90.6	56.9	69.5	51.6	51.3	73.5	55.1	127.9	27.9	45.8	50.5	47.1	37.1	60.4	71.6	61.5	57.1	28.2	41.8	24.7	61.9	21	67.7	56.4	57.9
TaASN-B2	60.1	54.7	52.1	42.5	41.9	41.1	37.6	34.8	32.2	30.1	18.9	13.8	1.9	1.3	0.9	0.8	0.7	0.6	0.4	0.3	0.3	0.3	0.3	0	0	0	0
TaASN-D2	64.4	63.2	35.1	59.8	59.6	30.9	36.5	28	45.4	83.8	32.5	13	19.1	22.1	17.4	33.3	35.5	15.3	37.7	9	11.9	6.6	27.1	7.3	23.6	40.8	13.3
Total ASN2 (TPM)	186.2	176.1	177.8	159.2	171	123.6	125.4	136.3	132.7	241.8	79.3	72.6	71.5	70.5	55.4	94.5	107.8	77.4	95.2	37.5	54	31.6	89.3	28.3	91.3	97.2	71.2
proportion (%)
TaASN-A2	33.1364	33.0494	50.9561	35.7412	40.6433	41.7476	40.9091	53.9252	41.5222	52.895	35.1828	63.0854	70.6294	66.8085	66.9675	63.9153	66.4193	79.4574	59.979	75.2	77.4074	78.1646	69.3169	74.2049	74.1512	58.0247	81.3202
TaASN-B2	32.2771	31.0619	29.3026	26.696	24.5029	33.2524	29.9841	25.5319	24.2653	12.4483	23.8335	19.0083	2.65734	1.84397	1.62455	0.846561	0.649351	0.775194	0.420168	0.8	0.555556	0.949367	0.335946	0	0	0	0
TaASN-D2	34.5865	35.8887	19.7413	37.5628	34.8538	25	29.1069	20.5429	34.2125	34.6567	40.9836	17.9063	26.7133	31.3475	31.4079	35.2381	32.9314	19.7674	39.6008	24	22.037	20.8861	30.3471	25.7951	25.8488	41.9753	18.6798
All ASN genes
ASN-B2 gene	+	+	+	+	+	+	+	+	+	+	+	+	-	-	-	-	-	-	-	-	-	-	-	-	-	-	-
TaASN-A1	1.3	2.2	1.7	0.8	0.5	0.3	0.7	1.3	1.6	1.1	0.2	1	0	0.8	1	1.9	1	0.4	0.5	0.1	0.8	0.5	2.1	0.8	2.1	1	3.3
TaASN-B1	0.2	2.8	0.4	0.7	0.5	2.8	0.6	0	1	2.2	0	0.6	1.2	0	3.2	3.7	0.2	2.7	1	0.7	0.7	0	5.6	0	2.4	1.6	2.1
TaASN-D1	2.2	9	6.2	3.8	2.8	4.6	4.3	3.3	7.8	6.2	3.4	1.9	5.7	1.6	6.5	10.5	6.5	1.9	3.2	0.3	3.5	1.2	10.1	3.3	10.6	6.7	14.3
TaASN-A2	61.7	58.2	90.6	56.9	69.5	51.6	51.3	73.5	55.1	127.9	27.9	45.8	50.5	47.1	37.1	60.4	71.6	61.5	57.1	28.2	41.8	24.7	61.9	21	67.7	56.4	57.9
TaASN-B2	60.1	54.7	52.1	42.5	41.9	41.1	37.6	34.8	32.2	30.1	18.9	13.8	1.9	1.3	0.9	0.8	0.7	0.6	0.4	0.3	0.3	0.3	0.3	0	0	0	0
TaASN-D2	64.4	63.2	35.1	59.8	59.6	30.9	36.5	28	45.4	83.8	32.5	13	19.1	22.1	17.4	33.3	35.5	15.3	37.7	9	11.9	6.6	27.1	7.3	23.6	40.8	13.3
TaASN-A3.1	1.6	1.7	1.5	1.8	3.1	3.6	2.4	0.9	1.2	2.5	3.3	2.3	1.1	0.7	1	0.4	1.1	1.8	4.9	0.8	2.3	1.2	1.3	0.6	2.6	1.4	1.9
TaASN-B3.1	5.5	9.2	8.3	9.2	5.6	8.5	7.9	4.5	4.1	7.1	2.9	5	0	5.4	7	3.6	6.8	3.8	7.1	3.5	9.7	4.5	9.1	4.3	5.5	10.8	4
TaASN-D3.1	2	4.8	3.2	3	5.3	2.5	6.7	1.9	3.6	2.8	0.7	7.8	1.5	3.5	1.8	3.8	2.9	6.4	6.8	3.8	3.7	3.5	5.2	2.3	2.6	4.8	2.2
TaASN-A3.2	8	3.6	7.5	10.6	9.2	3.9	10.5	2	2.1	0.9	2.9	6.9	0	5.1	5.1	2.8	5.4	4.4	5.1	4.9	5.3	4.2	4.4	2.6	3.8	3.1	4.6
TaASN-B3.2	0	0	0.9	1.7	2.1	0	1.2	0.6	0.3	0.5	0	1.3	0	0.2	0.7	0.2	1.2	0	1	0.9	0.6	0.6	0.5	0.9	0.9	0.8	0.6
TaASN-D3.2	2.1	2.5	0.8	1.8	0.9	0	2.2	0.5	0.6	1	0.5	0.7	0	1.1	0	1.3	0.8	0.7	1.8	1	1.6	1	2.6	1.1	1.4	0.6	0.6
TaASN-A4	0.3	0	0.3	0	0.4	0	0	0.4	0	0	0	0.9	0	0	0	0	0	0	0.8	0	0.3	0.3	0	0	0	0.5	0
TaASN-B4	0	0	0	0	0	0	0	0	0	0	0	0	0	0	0	0	0	0	0	0	0	0	0	0	0	0	0
TaASN-D4	0	0	0	0	0	0	0	0	0	0	0	0	0	0	0	0.4	0.3	0	0.4	0.3	0	0	0	0	0	0	0
Total ASN (TPM)	209.4	211.9	208.6	192.6	201.4	149.8	161.9	151.7	155	266.1	93.2	101	81	88.9	81.7	123.1	134	99.5	127.8	53.8	82.5	48.6	130.2	44.2	123.2	128.5	104.8
